# Supplementary material for: Utility of hospitalization for elderly individuals affected by COVID-19
Source: PLoS One. 2021 Apr 26;16(4):e0250730. doi: 10.1371/journal.pone.0250730 (PMC8075227; doi:10.1371/journal.pone.0250730)
Supplement: S1 Table — (XLSX) [file pone.0250730.s001.xlsx]

## Sheet: #LN00111
Age	Sex	H	Peak
71	M	Policlinico	off peak
65	M	Policlinico	off peak
74	F	Policlinico	off peak
77	M	Policlinico	off peak
47	M	Policlinico	off peak
74	M	Policlinico	off peak
70	F	Policlinico	off peak
65	M	Policlinico	off peak
90	M	Policlinico	off peak
36	M	Policlinico	off peak
59	M	Policlinico	off peak
52	M	Policlinico	off peak
60	F	Policlinico	off peak
77	M	Policlinico	off peak
90	F	Policlinico	off peak
64	F	Policlinico	off peak
50	M	Policlinico	off peak
84	M	Policlinico	off peak
56	M	Policlinico	off peak
85	M	Policlinico	off peak
66	M	Policlinico	off peak
82	M	Policlinico	off peak
52	M	Policlinico	off peak
89	F	Policlinico	off peak
67	M	Policlinico	off peak
63	M	Policlinico	off peak
67	M	Policlinico	off peak
68	M	Policlinico	off peak
64	M	Policlinico	off peak
58	M	Policlinico	off peak
54	M	Policlinico	off peak
77	M	Policlinico	off peak
65	F	Policlinico	off peak
42	M	Policlinico	off peak
59	F	Policlinico	off peak
79	F	Policlinico	off peak
51	M	Policlinico	off peak
63	F	Policlinico	off peak
72	M	Policlinico	off peak
90	M	Policlinico	off peak
66	M	Policlinico	off peak
70	M	Policlinico	off peak
53	M	Policlinico	off peak
46	M	Policlinico	off peak
66	M	Policlinico	off peak
76	F	Policlinico	off peak
80	M	Policlinico	off peak
60	M	Policlinico	off peak
54	M	Policlinico	off peak
51	M	Policlinico	off peak
51	F	Policlinico	off peak
62	M	Policlinico	off peak
64	M	Policlinico	off peak
83	F	Policlinico	off peak
77	M	Policlinico	off peak
51	F	Policlinico	off peak
67	M	Policlinico	off peak
65	M	Policlinico	off peak
62	F	Policlinico	off peak
91	F	Policlinico	off peak
58	F	Policlinico	off peak
65	M	Policlinico	off peak
87	M	Policlinico	off peak
88	M	Policlinico	off peak
57	M	Policlinico	off peak
56	M	Policlinico	off peak
50	F	Policlinico	off peak
0	F	Policlinico	off peak
49	M	Policlinico	off peak
48	M	Policlinico	off peak
72	M	Policlinico	off peak
56	M	Policlinico	off peak
62	M	Policlinico	off peak
79	M	Policlinico	off peak
62	F	Policlinico	off peak
68	M	Policlinico	off peak
69	M	Policlinico	off peak
62	M	Policlinico	off peak
72	F	Policlinico	off peak
76	M	Policlinico	off peak
84	M	Policlinico	off peak
64	M	Policlinico	off peak
55	M	Policlinico	off peak
38	M	Policlinico	off peak
79	M	Policlinico	off peak
86	F	Policlinico	off peak
50	M	Policlinico	off peak
86	F	Policlinico	off peak
86	M	Policlinico	off peak
67	F	Policlinico	off peak
78	F	Policlinico	off peak
70	F	Policlinico	off peak
48	M	Policlinico	off peak
53	M	Policlinico	off peak
56	M	Policlinico	off peak
60	M	Policlinico	off peak
58	F	Policlinico	off peak
44	M	Policlinico	off peak
59	M	Policlinico	off peak
63	M	Policlinico	off peak
47	M	Policlinico	off peak
69	M	Policlinico	off peak
59	M	Policlinico	off peak
56	M	Policlinico	off peak
80	M	Policlinico	off peak
38	M	Policlinico	off peak
56	M	Policlinico	off peak
65	M	Policlinico	off peak
63	F	Policlinico	off peak
71	M	Policlinico	off peak
71	F	Policlinico	off peak
69	M	Policlinico	off peak
65	M	Policlinico	off peak
34	M	Policlinico	off peak
64	M	Policlinico	off peak
76	F	Policlinico	off peak
45	M	Policlinico	off peak
63	M	Policlinico	peak
40	F	Policlinico	peak
62	F	Policlinico	peak
89	F	Policlinico	peak
78	M	Policlinico	peak
76	M	Policlinico	peak
67	F	Policlinico	peak
63	M	Policlinico	peak
50	M	Policlinico	peak
70	M	Policlinico	peak
49	F	Policlinico	peak
45	M	Policlinico	peak
55	F	Policlinico	peak
48	M	Policlinico	peak
54	M	Policlinico	peak
76	F	Policlinico	peak
86	M	Policlinico	peak
79	F	Policlinico	peak
54	M	Policlinico	peak
93	M	Policlinico	peak
75	M	Policlinico	peak
67	M	Policlinico	peak
51	F	Policlinico	peak
81	F	Policlinico	peak
76	F	Policlinico	peak
41	M	Policlinico	peak
47	M	Policlinico	peak
52	M	Policlinico	peak
24	M	Policlinico	peak
62	M	Policlinico	peak
69	M	Policlinico	peak
85	M	Policlinico	peak
64	M	Policlinico	peak
66	M	Policlinico	peak
58	M	Policlinico	peak
43	M	Policlinico	peak
73	M	Policlinico	peak
78	M	Policlinico	peak
57	M	Policlinico	peak
73	M	Policlinico	peak
62	M	Policlinico	peak
68	M	Policlinico	peak
48	M	Policlinico	peak
82	M	Policlinico	peak
60	M	Policlinico	peak
67	M	Policlinico	peak
81	M	Policlinico	peak
54	M	Policlinico	peak
62	M	Policlinico	peak
78	M	Policlinico	peak
55	M	Policlinico	peak
70	F	Policlinico	peak
40	M	Policlinico	peak
89	F	Policlinico	peak
54	F	Policlinico	peak
56	M	Policlinico	peak
45	M	Policlinico	peak
77	M	Policlinico	peak
58	M	Policlinico	peak
69	F	Policlinico	peak
60	M	Policlinico	peak
63	M	Policlinico	peak
55	M	Policlinico	peak
69	M	Policlinico	peak
80	M	Policlinico	peak
55	M	Policlinico	peak
62	M	Policlinico	peak
81	M	Policlinico	peak
63	F	Policlinico	peak
52	F	Policlinico	peak
59	M	Policlinico	peak
80	F	Policlinico	peak
26	M	Policlinico	peak
71	F	Policlinico	peak
37	M	Policlinico	peak
81	M	Policlinico	peak
60	F	Policlinico	peak
77	M	Policlinico	peak
81	F	Policlinico	peak
61	M	Policlinico	peak
68	M	Policlinico	peak
83	M	Policlinico	peak
60	F	Policlinico	peak
81	F	Policlinico	peak
50	M	Policlinico	peak
66	F	Policlinico	peak
66	M	Policlinico	peak
29	M	Policlinico	peak
59	M	Policlinico	peak
52	M	Policlinico	peak
82	F	Policlinico	peak
54	F	Policlinico	peak
74	M	Policlinico	peak
71	F	Policlinico	peak
65	F	Policlinico	peak
73	M	Policlinico	peak
60	M	Policlinico	peak
59	F	Policlinico	peak
82	M	Policlinico	peak
79	M	Policlinico	peak
52	M	Policlinico	peak
34	M	Policlinico	peak
45	F	Policlinico	peak
40	M	Policlinico	peak
77	M	Policlinico	peak
73	M	Policlinico	peak
86	F	Policlinico	peak
32	M	Policlinico	peak
66	M	Policlinico	peak
.		Policlinico	peak
70	M	Policlinico	peak
54	M	Policlinico	peak
79	M	Policlinico	peak
73	M	Policlinico	peak
62	M	Policlinico	peak
64	M	Policlinico	off peak
64	M	Policlinico	off peak
54	M	Policlinico	off peak
92	F	Policlinico	off peak
62	M	Policlinico	off peak
77	F	Policlinico	off peak
58	M	Policlinico	off peak
32	M	Policlinico	off peak
89	M	Policlinico	off peak
64	F	Policlinico	off peak
66		Policlinico	off peak
52	M	Policlinico	off peak
84	F	Policlinico	off peak
76	F	Policlinico	off peak
73	M	Policlinico	off peak
87	M	Policlinico	off peak
28	M	Policlinico	off peak
57	F	Policlinico	off peak
62	M	Policlinico	off peak
60	M	Policlinico	off peak
83	M	Policlinico	off peak
55	M	Policlinico	off peak
72	M	Policlinico	off peak
51	F	Policlinico	off peak
53	F	Policlinico	off peak
56	M	Policlinico	off peak
57	M	Policlinico	off peak
73	F	Policlinico	off peak
79	M	Policlinico	off peak
46	F	Policlinico	off peak
56	M	Policlinico	off peak
65	M	Policlinico	off peak
74	F	Policlinico	off peak
59	M	Policlinico	off peak
52	M	Policlinico	off peak
53	M	Policlinico	off peak
85	F	Policlinico	off peak
67	M	Policlinico	off peak
74	M	Policlinico	off peak
95	F	Policlinico	off peak
60	M	Policlinico	off peak
87		Policlinico	off peak
60	M	Policlinico	off peak
58	M	Policlinico	off peak
75	M	Policlinico	off peak
87	M	Policlinico	off peak
75	F	Policlinico	off peak
44	M	Policlinico	off peak
60	M	Policlinico	off peak
92	F	Policlinico	off peak
63	F	Policlinico	off peak
85	M	Policlinico	off peak
58	F	Policlinico	off peak
85	M	Policlinico	off peak
76	F	Policlinico	off peak
31	F	Policlinico	off peak
49	F	Policlinico	off peak
20	F	Policlinico	off peak
64	M	Policlinico	off peak
85	F	Policlinico	off peak
54	F	Policlinico	off peak
68	M	Policlinico	off peak
66	F	Policlinico	off peak
63	M	Policlinico	off peak
60	M	Policlinico	off peak
52	M	Policlinico	off peak
40	M	Policlinico	off peak
81	M	Policlinico	off peak
84	F	Policlinico	off peak
80	M	Policlinico	off peak
79	F	Policlinico	off peak
80	F	Policlinico	off peak
68	F	Policlinico	off peak
52	M	Policlinico	off peak
66	F	Policlinico	off peak
40	M	Policlinico	off peak
76	F	Policlinico	off peak
74	M	Policlinico	off peak
38	F	Policlinico	off peak
76	F	Policlinico	off peak
58	M	Policlinico	off peak
48	F	Policlinico	off peak
53	F	Policlinico	off peak
56	F	Policlinico	off peak
78	M	Policlinico	off peak
59	F	Policlinico	off peak
66	M	Policlinico	off peak
84	M	Policlinico	off peak
52	M	Policlinico	off peak
60	M	Policlinico	off peak
73	M	Policlinico	off peak
75	F	Policlinico	off peak
49	M	Policlinico	off peak
49	F	Policlinico	off peak
58	M	Policlinico	off peak
40	F	Policlinico	off peak
90	M	Policlinico	off peak
56	M	Policlinico	off peak
59	M	Policlinico	off peak
61	F	Policlinico	off peak
55	F	Policlinico	off peak
50	M	Policlinico	off peak
77	M	Policlinico	off peak
92	F	Policlinico	off peak
88	M	Policlinico	off peak
84	F	Policlinico	off peak
55	F	Policlinico	off peak
84	M	Policlinico	off peak
66	M	Policlinico	off peak
70	M	Policlinico	off peak
54	F	Policlinico	off peak
54	F	Policlinico	off peak
64	M	Policlinico	off peak
68	F	Policlinico	off peak
56	M	Policlinico	off peak
.		Policlinico	off peak
67	F	Policlinico	off peak
65	F	Policlinico	off peak
48	M	Policlinico	off peak
77	M	Policlinico	off peak
65	M	Policlinico	off peak
84	M	Policlinico	off peak
51	M	Policlinico	off peak
50	M	Policlinico	off peak
75	F	Policlinico	off peak
47	M	Policlinico	off peak
44	M	Policlinico	off peak
64	M	Policlinico	off peak
56	M	Policlinico	off peak
85	M	Policlinico	off peak
30		Policlinico	off peak
77	M	Policlinico	off peak
66	M	Policlinico	off peak
34	F	Policlinico	off peak
69	F	Policlinico	off peak
66	F	Policlinico	off peak
61	M	Policlinico	off peak
52	M	Policlinico	off peak
47	M	Policlinico	off peak
92	M	Policlinico	off peak
64	M	Policlinico	off peak
83	F	Policlinico	off peak
64	M	Policlinico	off peak
51	M	Policlinico	off peak
79	F	Policlinico	off peak
79	M	Policlinico	off peak
54	F	Policlinico	off peak
77	F	Policlinico	off peak
82	M	Policlinico	off peak
61	M	Policlinico	off peak
64	M	Policlinico	off peak
83	M	Policlinico	off peak
89	F	Policlinico	off peak
82	M	Policlinico	off peak
81	F	Policlinico	off peak
86	F	Policlinico	off peak
87	M	Policlinico	off peak
83	F	Policlinico	off peak
81	F	Policlinico	off peak
70	M	Policlinico	off peak
81	F	Policlinico	off peak
52	F	Policlinico	off peak
72	M	Policlinico	off peak
61	M	Policlinico	off peak
54	M	Policlinico	off peak
91	M	Policlinico	off peak
62	M	Policlinico	off peak
68	F	Policlinico	off peak
84	M	Policlinico	off peak
50	M	Policlinico	off peak
83	F	Policlinico	off peak
72	F	Policlinico	off peak
70	F	Policlinico	off peak
85	F	Policlinico	off peak
56	F	Policlinico	off peak
87	F	Policlinico	off peak
69	F	Policlinico	off peak
75	M	Policlinico	off peak
81	M	Policlinico	off peak
43	F	Policlinico	off peak
87	M	Policlinico	off peak
88	F	Policlinico	off peak
61	F	Policlinico	off peak
72	M	Policlinico	off peak
77	F	Policlinico	off peak
92	F	Policlinico	off peak
93	F	Policlinico	off peak
85	F	Policlinico	off peak
63	M	Policlinico	off peak
58	M	Policlinico	off peak
52	M	Policlinico	off peak
81	M	Policlinico	off peak
88	F	Policlinico	off peak
85	F	Policlinico	off peak
54	M	Policlinico	off peak
88	M	Policlinico	off peak
81	F	Policlinico	off peak
81	F	Policlinico	off peak
44	M	Policlinico	off peak
67	M	Policlinico	off peak
57	F	Policlinico	off peak
87	F	Policlinico	off peak
82	M	Policlinico	off peak
83	F	Policlinico	off peak
91	F	Policlinico	off peak
64	F	Policlinico	off peak
96	F	Policlinico	off peak
86	M	Policlinico	off peak
30	M	Policlinico	off peak
94	F	Policlinico	off peak
82	F	Policlinico	off peak
74	F	Policlinico	off peak
75	M	Policlinico	off peak
85	M	Policlinico	off peak
92	F	Policlinico	off peak
53	M	Policlinico	off peak
88	M	Policlinico	off peak
87	M	Policlinico	off peak
32	M	Policlinico	off peak
85	F	Policlinico	off peak
89	F	Policlinico	off peak
88	M	Policlinico	off peak
54	M	Policlinico	off peak
22	M	Policlinico	off peak
80	M	Policlinico	off peak
70	M	Policlinico	off peak
91	F	Policlinico	off peak
80	M	Policlinico	off peak
78	M	Policlinico	off peak
87	F	Policlinico	off peak
88	F	Policlinico	off peak
35	M	Policlinico	off peak
75	M	Policlinico	off peak
76	M	Policlinico	off peak
85	M	Policlinico	off peak
78	M	Policlinico	off peak
86	M	Policlinico	off peak
76	F	Policlinico	off peak
52	F	Policlinico	off peak
91	M	Policlinico	off peak
90	F	Policlinico	off peak
78	F	Policlinico	off peak
74	F	Policlinico	off peak
54	F	S.Carlo	off peak
82	F	S.Carlo	off peak
53	M	S.Carlo	off peak
53	M	S.Carlo	off peak
78	M	S.Carlo	off peak
83	F	S.Carlo	off peak
80	M	S.Carlo	off peak
73	F	S.Carlo	off peak
65	M	S.Carlo	off peak
49	M	S.Carlo	off peak
75	M	S.Carlo	off peak
69	M	S.Carlo	off peak
55	F	S.Carlo	off peak
76	M	S.Carlo	off peak
89	F	S.Carlo	off peak
39	F	S.Carlo	off peak
81	F	S.Carlo	off peak
80	M	S.Carlo	off peak
22	M	S.Carlo	off peak
57	F	S.Carlo	off peak
58	M	S.Carlo	off peak
71	M	S.Carlo	off peak
79	F	S.Carlo	off peak
95	F	S.Carlo	off peak
66	M	S.Carlo	off peak
73	M	S.Carlo	off peak
32	F	S.Carlo	off peak
87	M	S.Carlo	off peak
61	M	S.Carlo	off peak
86	M	S.Carlo	off peak
75	M	S.Carlo	off peak
84	M	S.Carlo	off peak
87	M	S.Carlo	off peak
74	M	S.Carlo	off peak
92	M	S.Carlo	off peak
82	M	S.Carlo	off peak
70	M	S.Carlo	off peak
86	F	S.Carlo	off peak
66	M	S.Carlo	off peak
86	M	S.Carlo	off peak
75	M	S.Carlo	off peak
82	M	S.Carlo	off peak
72	M	S.Carlo	off peak
66	M	S.Carlo	off peak
82	F	S.Carlo	off peak
45	M	S.Carlo	off peak
78	F	S.Carlo	off peak
84	F	S.Carlo	off peak
29	F	S.Carlo	off peak
48	F	S.Carlo	off peak
50	F	S.Carlo	off peak
46	M	S.Carlo	off peak
69	F	S.Carlo	off peak
54	M	S.Carlo	off peak
79	F	S.Carlo	off peak
85	M	S.Carlo	off peak
73	M	S.Carlo	off peak
79	F	S.Carlo	off peak
76	F	S.Carlo	off peak
78	F	S.Carlo	off peak
47	F	S.Carlo	off peak
59	M	S.Carlo	off peak
93	F	S.Carlo	off peak
84	F	S.Carlo	off peak
58	M	S.Carlo	off peak
34	M	S.Carlo	off peak
75	M	S.Carlo	off peak
57	M	S.Carlo	off peak
69	F	S.Carlo	off peak
84	M	S.Carlo	off peak
54	M	S.Carlo	off peak
48	M	S.Carlo	off peak
64	M	S.Carlo	off peak
75	M	S.Carlo	off peak
44	M	S.Carlo	off peak
59	M	S.Carlo	off peak
77	F	S.Carlo	off peak
80	F	S.Carlo	off peak
67	F	S.Carlo	off peak
77	M	S.Carlo	off peak
42	M	S.Carlo	off peak
28	F	S.Carlo	off peak
88	F	S.Carlo	off peak
74	F	S.Carlo	off peak
85	F	S.Carlo	off peak
83	M	S.Carlo	off peak
58	M	S.Carlo	off peak
74	M	S.Carlo	off peak
76	F	S.Carlo	off peak
85	M	S.Carlo	off peak
90	M	S.Carlo	off peak
52	M	S.Carlo	off peak
76	F	S.Carlo	off peak
87	M	S.Carlo	off peak
87	M	S.Carlo	off peak
78	M	S.Carlo	off peak
55	M	S.Carlo	off peak
83	M	S.Carlo	off peak
56	M	S.Carlo	off peak
47	M	S.Carlo	off peak
48	M	S.Carlo	off peak
81	M	S.Carlo	off peak
51	F	S.Carlo	off peak
77	M	S.Carlo	off peak
41	F	S.Carlo	off peak
64	F	S.Carlo	off peak
67	M	S.Carlo	off peak
81	M	S.Carlo	off peak
72	M	S.Carlo	off peak
57	M	S.Carlo	off peak
65	M	S.Carlo	off peak
85	M	S.Carlo	off peak
55	M	S.Carlo	off peak
88	F	S.Carlo	off peak
79	F	S.Carlo	off peak
87	M	S.Carlo	off peak
52	M	S.Carlo	off peak
73	M	S.Carlo	off peak
75	F	S.Carlo	off peak
80	M	S.Carlo	off peak
53	M	S.Carlo	off peak
88	F	S.Carlo	off peak
67	M	S.Carlo	off peak
64	M	S.Carlo	off peak
77	M	S.Carlo	off peak
75	M	S.Carlo	off peak
67	F	S.Carlo	off peak
70	M	S.Carlo	off peak
42	M	S.Carlo	off peak
90	F	S.Carlo	off peak
51	F	S.Carlo	off peak
55	M	S.Carlo	off peak
57	M	S.Carlo	off peak
91	M	S.Carlo	off peak
66	F	S.Carlo	off peak
58	F	S.Carlo	off peak
74	M	S.Carlo	off peak
53	F	S.Carlo	off peak
55	F	S.Carlo	off peak
69	M	S.Carlo	off peak
78	M	S.Carlo	off peak
49	M	S.Carlo	off peak
83	M	S.Carlo	off peak
73	F	S.Carlo	off peak
73	M	S.Carlo	off peak
92	M	S.Carlo	off peak
60	M	S.Carlo	off peak
52	M	S.Carlo	off peak
79	F	S.Carlo	off peak
57	M	S.Carlo	off peak
56	M	S.Carlo	off peak
29	M	S.Carlo	peak
86	F	S.Carlo	peak
42	M	S.Carlo	peak
46	M	S.Carlo	peak
68	F	S.Carlo	peak
59	M	S.Carlo	peak
79	M	S.Carlo	peak
75	F	S.Carlo	peak
35	F	S.Carlo	peak
53	M	S.Carlo	peak
60	M	S.Carlo	peak
61	M	S.Carlo	peak
64	M	S.Carlo	peak
86	F	S.Carlo	peak
53	M	S.Carlo	peak
75	M	S.Carlo	peak
38	M	S.Carlo	peak
50	M	S.Carlo	peak
63	M	S.Carlo	peak
69	F	S.Carlo	peak
74	M	S.Carlo	peak
72	F	S.Carlo	peak
73	M	S.Carlo	peak
83	M	S.Carlo	peak
49	M	S.Carlo	peak
72	M	S.Carlo	peak
81	F	S.Carlo	peak
44	M	S.Carlo	peak
72	M	S.Carlo	peak
48	F	S.Carlo	peak
73	M	S.Carlo	peak
76	F	S.Carlo	peak
84	M	S.Carlo	peak
41	M	S.Carlo	peak
63	M	S.Carlo	peak
77	F	S.Carlo	peak
29	M	S.Carlo	peak
52	F	S.Carlo	peak
84	M	S.Carlo	peak
91	F	S.Carlo	peak
63	M	S.Carlo	peak
79	F	S.Carlo	peak
57	F	S.Carlo	peak
84	F	S.Carlo	peak
89	F	S.Carlo	peak
62	M	S.Carlo	peak
76	F	S.Carlo	peak
70	M	S.Carlo	peak
55	F	S.Carlo	peak
76	F	S.Carlo	peak
92	M	S.Carlo	peak
47	M	S.Carlo	peak
83	F	S.Carlo	peak
72	M	S.Carlo	peak
45	M	S.Carlo	peak
68	F	S.Carlo	peak
69	M	S.Carlo	peak
33	M	S.Carlo	peak
57	M	S.Carlo	peak
52	M	S.Carlo	peak
55	M	S.Carlo	peak
87	F	S.Carlo	peak
59	M	S.Carlo	peak
79	F	S.Carlo	peak
89	M	S.Carlo	peak
72	M	S.Carlo	peak
36	M	S.Carlo	peak
54	F	S.Carlo	peak
46	M	S.Carlo	peak
62	M	S.Carlo	peak
45	F	S.Carlo	peak
51	M	S.Carlo	peak
90	F	S.Carlo	peak
83	F	S.Carlo	peak
81	M	S.Carlo	peak
69	F	S.Carlo	peak
52	F	S.Carlo	peak
85	M	S.Carlo	peak
70	M	S.Carlo	peak
67	M	S.Carlo	peak
25	M	S.Carlo	peak
62	M	S.Carlo	peak
74	M	S.Carlo	peak
46	M	S.Carlo	peak
58	M	S.Carlo	peak
64	M	S.Carlo	peak
56	M	S.Carlo	peak
58	M	S.Carlo	peak
72	M	S.Carlo	peak
80	M	S.Carlo	peak
34	M	S.Carlo	peak
68	F	S.Carlo	peak
67	M	S.Carlo	peak
18	M	S.Carlo	peak
60	M	S.Carlo	peak
58	M	S.Carlo	peak
71	F	S.Carlo	peak
86	M	S.Carlo	peak
59	F	S.Carlo	peak
82	M	S.Carlo	peak
56	M	S.Carlo	peak
82	F	S.Carlo	peak
78	F	S.Carlo	peak
34	F	S.Carlo	peak
77	F	S.Carlo	peak
74	M	S.Carlo	peak
61	M	S.Carlo	peak
81	M	S.Carlo	peak
59	M	S.Carlo	peak
86	M	S.Carlo	peak
33	M	S.Carlo	peak
57	F	S.Carlo	peak
63	M	S.Carlo	peak
58	F	S.Carlo	peak
86	M	S.Carlo	peak
20	F	S.Carlo	peak
57	M	S.Carlo	peak
80	F	S.Carlo	peak
49	M	S.Carlo	peak
89	F	S.Carlo	off peak
60	M	S.Carlo	off peak
65	F	S.Carlo	off peak
66	M	S.Carlo	off peak
50	M	S.Carlo	off peak
86	M	S.Carlo	off peak
80	M	S.Carlo	off peak
50	M	S.Carlo	off peak
68	M	S.Carlo	off peak
67	F	S.Carlo	off peak
79	M	S.Carlo	off peak
57	M	S.Carlo	off peak
78	M	S.Carlo	off peak
56	F	S.Carlo	off peak
51	M	S.Carlo	off peak
62	M	S.Carlo	off peak
63	F	S.Carlo	off peak
56	F	S.Carlo	off peak
68	M	S.Carlo	off peak
79	M	S.Carlo	off peak
61	M	S.Carlo	off peak
82	M	S.Carlo	off peak
86	F	S.Carlo	off peak
54	M	S.Carlo	off peak
76	F	S.Carlo	off peak
48	M	S.Carlo	off peak
68	M	S.Carlo	off peak
62	M	S.Carlo	off peak
67	F	S.Carlo	off peak
74	M	S.Carlo	off peak
71	M	S.Carlo	off peak
36	M	S.Carlo	off peak
73	M	S.Carlo	off peak
75	M	S.Carlo	off peak
85	F	S.Carlo	off peak
70	M	S.Carlo	off peak
73	M	S.Carlo	off peak
70	M	S.Carlo	off peak
71	F	S.Carlo	off peak
61	M	S.Carlo	off peak
46	M	S.Carlo	off peak
85	M	S.Carlo	off peak
66	F	S.Carlo	off peak
67	M	S.Carlo	off peak
55	M	S.Carlo	off peak
57	M	S.Carlo	off peak
68	F	S.Carlo	off peak
87	M	S.Carlo	off peak
35	M	S.Carlo	off peak
77	M	S.Carlo	off peak
70	F	S.Carlo	off peak
75	M	S.Carlo	off peak
57	M	S.Carlo	off peak
47	M	S.Carlo	off peak
46	M	S.Carlo	off peak
78	F	S.Carlo	off peak
54	F	S.Carlo	off peak
80	M	S.Carlo	off peak
77	M	S.Carlo	off peak
68	M	S.Carlo	off peak
56	M	S.Carlo	off peak
53	F	S.Carlo	off peak
45	M	S.Carlo	off peak
82	M	S.Carlo	off peak
65	M	S.Carlo	off peak
58	F	S.Carlo	off peak
84	M	S.Carlo	off peak
71	F	S.Carlo	off peak
87	M	S.Carlo	off peak
68	M	S.Carlo	off peak
75	M	S.Carlo	off peak
41	M	S.Carlo	off peak
71	F	S.Carlo	off peak
83	M	S.Carlo	off peak
84	F	S.Carlo	off peak
56	F	S.Carlo	off peak
79	M	S.Carlo	off peak
48	F	S.Carlo	off peak
55	F	S.Carlo	off peak
74	M	S.Carlo	off peak
61	F	S.Carlo	off peak
90	M	S.Carlo	off peak
52	M	S.Carlo	off peak
77	M	S.Carlo	off peak
53	M	S.Carlo	off peak
63	M	S.Carlo	off peak
64	M	S.Carlo	off peak
69	M	S.Carlo	off peak
64	M	S.Carlo	off peak
52	M	S.Carlo	off peak
33	F	S.Carlo	off peak
58	M	S.Carlo	off peak
68	M	S.Carlo	off peak
75	M	S.Carlo	off peak
54	F	S.Carlo	off peak
60	F	S.Carlo	off peak
83	F	S.Carlo	off peak
69	F	S.Carlo	off peak
75	M	S.Carlo	off peak
85	M	S.Carlo	off peak
76	F	S.Carlo	off peak
64	F	S.Carlo	off peak
64	F	S.Carlo	off peak
90	M	S.Carlo	off peak
42	M	S.Carlo	off peak
36	M	S.Carlo	off peak
85	F	S.Carlo	off peak
71	M	S.Carlo	off peak
49	M	S.Carlo	off peak
76	M	S.Carlo	off peak
84	M	S.Carlo	off peak
54	F	S.Carlo	off peak
72	F	S.Carlo	off peak
57	F	S.Carlo	off peak
81	M	S.Carlo	off peak
83	M	S.Carlo	off peak
74	M	S.Carlo	off peak
75	F	S.Carlo	off peak
88	F	S.Carlo	off peak
69	M	S.Carlo	off peak
89	M	S.Carlo	off peak
72	M	S.Carlo	off peak
71	M	S.Carlo	off peak
56	M	S.Carlo	off peak
83	M	S.Carlo	off peak
75	M	S.Carlo	off peak
59	M	S.Carlo	off peak
51	M	S.Carlo	off peak
77	M	S.Carlo	off peak
63	M	S.Carlo	off peak
73	F	S.Carlo	off peak
80	M	S.Carlo	off peak
56	M	S.Carlo	off peak
57	M	S.Carlo	off peak
76	F	S.Carlo	off peak
84	M	S.Carlo	off peak
92	M	S.Carlo	off peak
61	F	S.Carlo	off peak
55	M	S.Carlo	off peak
59	M	S.Carlo	off peak
52	M	S.Carlo	off peak
39	M	S.Carlo	off peak
84	M	S.Carlo	off peak
38	F	S.Carlo	off peak
87	F	S.Carlo	off peak
78	M	S.Carlo	off peak
49	M	S.Carlo	off peak
72	M	S.Carlo	off peak
83	F	S.Carlo	off peak
74	M	S.Carlo	off peak
38	F	S.Carlo	off peak
58	M	S.Carlo	off peak
84	F	S.Carlo	off peak
84	F	S.Carlo	off peak
79	M	S.Carlo	off peak
73	M	S.Carlo	off peak
83	F	S.Carlo	off peak
78	F	S.Carlo	off peak
71	F	S.Carlo	off peak
89	F	S.Carlo	off peak
89	F	S.Carlo	off peak
65	M	S.Carlo	off peak
65	M	S.Carlo	off peak
62	F	S.Carlo	off peak
88	M	S.Carlo	off peak
86	F	S.Carlo	off peak
80	M	S.Carlo	off peak
59	F	S.Carlo	off peak
56	M	S.Carlo	off peak
76	F	S.Carlo	off peak
58	M	S.Carlo	off peak
87	M	S.Carlo	off peak
82	F	S.Carlo	off peak
73	F	S.Carlo	off peak
73	M	S.Carlo	off peak
75	F	S.Carlo	off peak
77	M	S.Carlo	off peak
54	F	S.Carlo	off peak
80	F	S.Carlo	off peak
55	F	S.Carlo	off peak
83	F	S.Carlo	off peak
63	F	S.Carlo	off peak
81	M	S.Carlo	off peak
90	M	S.Carlo	off peak
77	F	S.Carlo	off peak
54	M	S.Carlo	off peak
89	M	S.Carlo	off peak
76	F	S.Carlo	off peak
54	M	S.Carlo	off peak
86	F	S.Carlo	off peak
78	M	S.Carlo	off peak
76	F	S.Carlo	off peak
69	M	S.Carlo	off peak
46	M	S.Carlo	off peak
57	F	S.Carlo	off peak
87	F	S.Carlo	off peak
81	M	S.Carlo	off peak
82	F	S.Carlo	off peak
89	F	S.Carlo	off peak
57	F	S.Carlo	off peak
54	M	S.Carlo	off peak
78	F	S.Carlo	off peak
90	F	S.Carlo	off peak
39	F	S.Carlo	off peak
83	F	S.Carlo	off peak
86	F	S.Carlo	off peak
63	M	S.Carlo	off peak
86	M	S.Carlo	off peak
83	M	S.Carlo	off peak
54	M	S.Carlo	off peak
81	M	S.Carlo	off peak
52	F	S.Carlo	off peak
82	F	S.Carlo	off peak
56	F	S.Carlo	off peak
80	M	S.Carlo	off peak
84	F	S.Carlo	off peak
68	M	S.Carlo	off peak
80	F	S.Carlo	off peak
66	M	S.Carlo	off peak
40	M	S.Carlo	off peak
84	F	S.Carlo	off peak
56	M	S.Carlo	off peak
33	M	S.Carlo	off peak
57	F	S.Carlo	off peak
76	M	S.Carlo	off peak
86	F	S.Carlo	off peak
81	F	S.Carlo	off peak
46	F	S.Carlo	off peak
82	F	S.Carlo	off peak
87	F	S.Carlo	off peak
74	F	S.Carlo	off peak
61	M	S.Carlo	off peak
79	F	S.Carlo	off peak
60	F	S.Carlo	off peak
92	M	S.Carlo	off peak
71	M	S.Carlo	off peak
67	M	S.Carlo	off peak
70	M	S.Carlo	off peak
29	M	S.Carlo	off peak
64	M	S.Carlo	off peak
91	M	S.Carlo	off peak
80	M	S.Carlo	off peak
89	F	S.Carlo	off peak
86	M	S.Carlo	off peak
82	F	S.Carlo	off peak
67	F	S.Carlo	off peak
82	M	S.Carlo	off peak
92	F	S.Carlo	off peak
86	M	S.Carlo	off peak
75	F	S.Carlo	off peak
79	F	S.Carlo	off peak
55	M	S.Carlo	off peak
84	M	S.Carlo	off peak
87	M	S.Carlo	off peak
86	M	S.Carlo	off peak
56	F	S.Carlo	off peak
92	M	S.Carlo	off peak
85	M	S.Carlo	off peak
87	F	S.Carlo	off peak
50	M	S.Carlo	off peak
51	M	S.Carlo	off peak
59	M	S.Carlo	off peak
71	M	S.Carlo	off peak
69	F	S.Carlo	off peak
41	F	S.Carlo	off peak
77	M	S.Carlo	off peak
90	F	S.Carlo	off peak
85	F	S.Carlo	off peak
82	M	S.Carlo	off peak
98	F	S.Carlo	off peak
86	M	S.Carlo	off peak
85	F	S.Carlo	off peak
54	M	S.Carlo	off peak
74	M	S.Carlo	off peak
79	M	S.Carlo	off peak
79	M	S.Carlo	off peak
62	M	S.Carlo	off peak
49	M	S.Carlo	off peak
61	F	S.Carlo	off peak
42	M	S.Carlo	off peak
81	M	S.Carlo	off peak
82	F	S.Carlo	off peak
73	M	S.Carlo	off peak
84	M	S.Carlo	off peak
48	M	S.Carlo	off peak
34	M	S.Carlo	off peak
89	M	S.Carlo	off peak
71	F	S.Carlo	off peak
93	M	S.Carlo	off peak
80	F	S.Carlo	off peak
82	F	S.Carlo	off peak
62	M	S.Carlo	off peak
72	F	S.Carlo	off peak
59	F	S.Carlo	off peak
48	M	S.Carlo	off peak
48	F	S.Carlo	off peak
79	F	S.Carlo	off peak
83	F	S.Carlo	off peak
83	F	S.Carlo	off peak
41	F	S.Carlo	off peak
92	F	S.Carlo	off peak
64	M	S.Carlo	off peak
47	F	S.Carlo	off peak
70	F	S.Carlo	off peak
76	F	S.Carlo	off peak
42	M	S.Carlo	off peak
87	F	S.Carlo	off peak
46	M	S.Carlo	off peak
34	F	S.Carlo	off peak
60	M	S.Carlo	off peak
78	F	S.Carlo	off peak
76	M	S.Carlo	off peak
64	M	S.Carlo	off peak
44	M	S.Carlo	off peak
91	M	S.Carlo	off peak
30	M	S.Carlo	off peak
74	F	S.Carlo	off peak
94	M	S.Carlo	off peak
89	F	S.Carlo	off peak
78	M	S.Carlo	off peak
91	F	S.Carlo	off peak
78	M	S.Carlo	off peak
48	M	S.Carlo	off peak
93	M	S.Carlo	off peak
87	F	S.Carlo	off peak
84	M	S.Carlo	off peak
62	M	S.Carlo	off peak
88	M	S.Carlo	off peak
45	F	S.Carlo	off peak
70	F	S.Carlo	off peak
51	F	S.Carlo	off peak
81	M	S.Carlo	off peak
95	M	S.Carlo	off peak
57	M	S.Carlo	off peak
62	M	S.Carlo	off peak
76	F	S.Carlo	off peak
49	M	S.Carlo	off peak
84	F	S.Carlo	off peak
80	M	S.Carlo	off peak
44	M	S.Carlo	off peak
83	F	S.Carlo	off peak
72	M	S.Carlo	off peak
82	M	S.Carlo	off peak
68	F	S.Carlo	off peak
72	M	S.Carlo	off peak
66	M	S.Carlo	off peak
87	M	S.Carlo	off peak
46	M	S.Carlo	off peak
77	M	S.Carlo	off peak
83	F	S.Carlo	off peak
73	M	S.Carlo	off peak
36	M	S.Carlo	off peak
80	M	S.Carlo	off peak
79	F	S.Carlo	off peak
82	F	S.Carlo	off peak
91	M	S.Carlo	off peak
80	F	S.Carlo	off peak
88	F	S.Carlo	off peak
73	F	S.Carlo	off peak
82	M	S.Carlo	off peak
79	F	S.Carlo	off peak
79	F	S.Carlo	off peak
81	F	S.Carlo	off peak
75	F	S.Carlo	off peak
88	M	S.Carlo	off peak
81	M	S.Carlo	off peak
78	F	S.Carlo	off peak
87	F	S.Carlo	off peak
75	F	S.Carlo	off peak
55	M	S.Carlo	off peak
80	M	S.Carlo	off peak
52	F	S.Carlo	off peak
62	F	S.Carlo	off peak
85	F	S.Carlo	off peak
76	M	S.Carlo	off peak
95	M	S.Carlo	off peak
74	M	S.Carlo	off peak
67	M	S.Carlo	off peak
59	M	S.Carlo	off peak
41	F	S.Carlo	off peak
71	M	S.Carlo	off peak
89	F	S.Carlo	off peak
82	M	S.Carlo	off peak
84	F	S.Carlo	off peak
87	F	S.Carlo	off peak
85	F	S.Carlo	off peak
90	F	S.Carlo	off peak
52	M	S.Carlo	off peak
61	M	S.Carlo	off peak
46	M	S.Carlo	off peak
83	M	S.Carlo	off peak
76	M	S.Carlo	off peak
73	F	S.Carlo	off peak
74	M	S.Carlo	off peak
69	F	S.Carlo	off peak
48	M	S.Carlo	off peak
93	M	S.Carlo	off peak
41	M	S.Carlo	off peak
74	M	S.Carlo	off peak
77	F	S.Carlo	off peak
86	F	S.Carlo	off peak
81	M	S.Carlo	off peak
88	F	S.Carlo	off peak
36	F	S.Carlo	off peak
86	F	S.Carlo	off peak
83	F	S.Carlo	off peak
76	F	Niguarda	off peak
75	F	Niguarda	off peak
87	F	Niguarda	off peak
79	M	Niguarda	off peak
79	F	Niguarda	off peak
56	M	Niguarda	off peak
90	M	Niguarda	off peak
84	M	Niguarda	off peak
81	M	Niguarda	off peak
82	F	Niguarda	off peak
70	M	Niguarda	off peak
60	M	Niguarda	off peak
60	M	Niguarda	off peak
81	M	Niguarda	off peak
45	F	Niguarda	off peak
83	M	Niguarda	off peak
78	M	Niguarda	off peak
81	M	Niguarda	off peak
85	M	Niguarda	off peak
75	F	Niguarda	off peak
86	F	Niguarda	off peak
60	M	Niguarda	off peak
81	M	Niguarda	off peak
41	F	Niguarda	off peak
49	M	Niguarda	off peak
76	M	Niguarda	off peak
86	M	Niguarda	off peak
65	F	Niguarda	off peak
28	F	Niguarda	off peak
52	M	Niguarda	off peak
73	M	Niguarda	off peak
88	M	Niguarda	off peak
71	M	Niguarda	off peak
60	M	Niguarda	off peak
90	M	Niguarda	off peak
75	M	Niguarda	off peak
90	M	Niguarda	off peak
78	M	Niguarda	off peak
85	M	Niguarda	off peak
39	F	Niguarda	off peak
76	F	Niguarda	off peak
83	M	Niguarda	off peak
74	F	Niguarda	off peak
59	F	Niguarda	off peak
46	F	Niguarda	off peak
89	M	Niguarda	off peak
77	M	Niguarda	off peak
31	F	Niguarda	off peak
77	M	Niguarda	off peak
79	M	Niguarda	off peak
68	M	Niguarda	off peak
76	M	Niguarda	off peak
83	M	Niguarda	off peak
64	F	Niguarda	off peak
65	M	Niguarda	off peak
74	M	Niguarda	off peak
84	M	Niguarda	off peak
63	M	Niguarda	off peak
63	f	Niguarda	off peak
68	F	Niguarda	off peak
47	F	Niguarda	off peak
49	M	Niguarda	off peak
70	M	Niguarda	off peak
83	M	Niguarda	off peak
75	M	Niguarda	off peak
72	M	Niguarda	off peak
85	M	Niguarda	off peak
75	M	Niguarda	off peak
85	M	Niguarda	off peak
59	M	Niguarda	off peak
84	M	Niguarda	off peak
65	F	Niguarda	off peak
59	M	Niguarda	off peak
70	M	Niguarda	off peak
19	M	Niguarda	off peak
79	M	Niguarda	off peak
41	M	Niguarda	off peak
35	M	Niguarda	off peak
86	M	Niguarda	off peak
32	M	Niguarda	off peak
51	M	Niguarda	off peak
63	F	Niguarda	off peak
52	M	Niguarda	off peak
68	M	Niguarda	off peak
50	M	Niguarda	off peak
34	M	Niguarda	off peak
51	M	Niguarda	off peak
52	M	Niguarda	off peak
88	M	Niguarda	off peak
74	F	Niguarda	off peak
60	F	Niguarda	off peak
46	M	Niguarda	off peak
68	M	Niguarda	off peak
76	M	Niguarda	off peak
72	M	Niguarda	off peak
32	M	Niguarda	off peak
40	F	Niguarda	off peak
27	M	Niguarda	off peak
42	F	Niguarda	off peak
80	F	Niguarda	off peak
59	F	Niguarda	off peak
77	F	Niguarda	off peak
85	M	Niguarda	off peak
65	F	Niguarda	off peak
41	F	Niguarda	off peak
78	F	Niguarda	off peak
56	F	Niguarda	off peak
40	F	Niguarda	off peak
52	F	Niguarda	off peak
54	M	Niguarda	off peak
81	F	Niguarda	off peak
54	F	Niguarda	off peak
50	M	Niguarda	off peak
69	M	Niguarda	off peak
57	M	Niguarda	off peak
38	M	Niguarda	off peak
71	M	Niguarda	off peak
42	M	Niguarda	off peak
61	F	Niguarda	off peak
55	F	Niguarda	off peak
82	F	Niguarda	off peak
53	F	Niguarda	off peak
73	M	Niguarda	off peak
71	M	Niguarda	off peak
53	F	Niguarda	off peak
76	M	Niguarda	off peak
75	F	Niguarda	off peak
61	M	Niguarda	off peak
52	F	Niguarda	off peak
66	M	Niguarda	off peak
40	F	Niguarda	off peak
68	F	Niguarda	off peak
84	F	Niguarda	off peak
64	M	Niguarda	off peak
21	F	Niguarda	off peak
47	M	Niguarda	off peak
49	F	Niguarda	off peak
67	M	Niguarda	off peak
84	F	Niguarda	off peak
77	M	Niguarda	off peak
84	M	Niguarda	off peak
44	M	Niguarda	off peak
57	M	Niguarda	off peak
30	M	Niguarda	off peak
53	M	Niguarda	off peak
77	M	Niguarda	off peak
74	F	Niguarda	off peak
73	M	Niguarda	off peak
77	M	Niguarda	off peak
54	M	Niguarda	off peak
82	F	Niguarda	off peak
80	F	Niguarda	off peak
80	M	Niguarda	off peak
49	M	Niguarda	off peak
50	F	Niguarda	off peak
73	M	Niguarda	off peak
49	M	Niguarda	off peak
42	F	Niguarda	off peak
89	M	Niguarda	off peak
96	F	Niguarda	off peak
72	F	Niguarda	off peak
58	M	Niguarda	off peak
90	M	Niguarda	off peak
84	M	Niguarda	off peak
57	M	Niguarda	off peak
67	M	Niguarda	off peak
66	M	Niguarda	off peak
63	M	Niguarda	off peak
58	F	Niguarda	off peak
88	F	Niguarda	off peak
57	M	Niguarda	off peak
60	M	Niguarda	off peak
53	M	Niguarda	off peak
40	M	Niguarda	off peak
57	M	Niguarda	off peak
57	M	Niguarda	off peak
68	F	Niguarda	off peak
59	M	Niguarda	off peak
77	F	Niguarda	off peak
70	M	Niguarda	off peak
46	M	Niguarda	off peak
72	M	Niguarda	off peak
56	M	Niguarda	off peak
49	F	Niguarda	off peak
87	M	Niguarda	off peak
39	M	Niguarda	off peak
66	F	Niguarda	off peak
28	M	Niguarda	off peak
56	M	Niguarda	off peak
42	M	Niguarda	off peak
73	M	Niguarda	off peak
35	M	Niguarda	off peak
71	M	Niguarda	off peak
79	M	Niguarda	off peak
64	M	Niguarda	peak
69	M	Niguarda	peak
57	F	Niguarda	peak
64	M	Niguarda	peak
49	F	Niguarda	peak
67	F	Niguarda	peak
46	F	Niguarda	peak
79	M	Niguarda	peak
43	F	Niguarda	peak
59	M	Niguarda	peak
79	M	Niguarda	peak
60	M	Niguarda	peak
37	M	Niguarda	peak
53	F	Niguarda	peak
71	M	Niguarda	peak
66	M	Niguarda	peak
64	M	Niguarda	peak
53	F	Niguarda	peak
85	M	Niguarda	peak
35	M	Niguarda	peak
48	M	Niguarda	peak
73	M	Niguarda	peak
67	M	Niguarda	peak
56	M	Niguarda	peak
61	F	Niguarda	peak
87	M	Niguarda	peak
80	F	Niguarda	peak
81	M	Niguarda	peak
71	M	Niguarda	peak
59	F	Niguarda	peak
77	F	Niguarda	peak
87	F	Niguarda	peak
48	M	Niguarda	peak
46	M	Niguarda	peak
58	F	Niguarda	peak
75	M	Niguarda	peak
65	M	Niguarda	peak
27	M	Niguarda	peak
80	F	Niguarda	peak
71	F	Niguarda	peak
55	M	Niguarda	peak
65	M	Niguarda	peak
71	M	Niguarda	peak
75	M	Niguarda	peak
59	M	Niguarda	peak
62	M	Niguarda	peak
76	M	Niguarda	peak
72	F	Niguarda	peak
71	M	Niguarda	peak
71	M	Niguarda	peak
46	F	Niguarda	peak
53	M	Niguarda	peak
65	M	Niguarda	peak
79	M	Niguarda	peak
87	F	Niguarda	peak
49	M	Niguarda	peak
54	M	Niguarda	peak
59	M	Niguarda	peak
68	F	Niguarda	peak
58	M	Niguarda	peak
51	M	Niguarda	peak
22	M	Niguarda	peak
76	M	Niguarda	peak
77	F	Niguarda	peak
73	F	Niguarda	peak
66	F	Niguarda	peak
66	F	Niguarda	peak
68	F	Niguarda	peak
88	M	Niguarda	peak
65	F	Niguarda	peak
59	F	Niguarda	peak
55	M	Niguarda	peak
74	M	Niguarda	peak
46	M	Niguarda	peak
73	M	Niguarda	peak
67	F	Niguarda	peak
77	M	Niguarda	peak
69	M	Niguarda	peak
61	F	Niguarda	peak
59	M	Niguarda	peak
68	M	Niguarda	peak
54	M	Niguarda	peak
54	F	Niguarda	peak
68	M	Niguarda	peak
68	F	Niguarda	peak
84	M	Niguarda	peak
51	F	Niguarda	peak
67	F	Niguarda	peak
35	M	Niguarda	peak
33	F	Niguarda	peak
60	M	Niguarda	peak
63	F	Niguarda	peak
83	M	Niguarda	peak
74	M	Niguarda	peak
48	M	Niguarda	peak
72	M	Niguarda	peak
68	M	Niguarda	peak
63	M	Niguarda	peak
54	M	Niguarda	peak
73	F	Niguarda	peak
51	F	Niguarda	peak
76	M	Niguarda	peak
34	M	Niguarda	peak
75	M	Niguarda	peak
47	M	Niguarda	peak
85	M	Niguarda	peak
52	M	Niguarda	peak
26	M	Niguarda	peak
69	M	Niguarda	peak
89	M	Niguarda	peak
66	M	Niguarda	peak
76	M	Niguarda	peak
84	M	Niguarda	peak
49	M	Niguarda	peak
40	M	Niguarda	peak
41	F	Niguarda	peak
69	F	Niguarda	peak
65	M	Niguarda	peak
60	M	Niguarda	peak
51	F	Niguarda	peak
66	M	Niguarda	peak
49	M	Niguarda	peak
41	M	Niguarda	peak
60	M	Niguarda	peak
59	M	Niguarda	peak
55	M	Niguarda	peak
59	M	Niguarda	peak
62	M	Niguarda	peak
57	F	Niguarda	peak
36	M	Niguarda	peak
76	M	Niguarda	peak
28	F	Niguarda	peak
84	F	Niguarda	peak
70	M	Niguarda	peak
66	M	Niguarda	peak
51	M	Niguarda	peak
78	M	Niguarda	peak
65	M	Niguarda	peak
41	M	Niguarda	peak
78	M	Niguarda	peak
71	M	Niguarda	peak
65	M	Niguarda	peak
79	M	Niguarda	peak
85	F	Niguarda	peak
84	F	Niguarda	peak
49	M	Niguarda	peak
40	F	Niguarda	peak
64	F	Niguarda	peak
58	M	Niguarda	peak
55	M	Niguarda	peak
67	F	Niguarda	peak
54	F	Niguarda	peak
63	F	Niguarda	peak
84	F	Niguarda	peak
52	M	Niguarda	peak
79	M	Niguarda	peak
65	M	Niguarda	peak
50	F	Niguarda	peak
46	M	Niguarda	peak
54	F	Niguarda	peak
59	M	Niguarda	peak
66	M	Niguarda	peak
52	M	Niguarda	off peak
48	M	Niguarda	off peak
65	M	Niguarda	off peak
72	M	Niguarda	off peak
56	M	Niguarda	off peak
62	M	Niguarda	off peak
55	M	Niguarda	off peak
58	M	Niguarda	off peak
45	F	Niguarda	off peak
72	M	Niguarda	off peak
50	M	Niguarda	off peak
30	F	Niguarda	off peak
54	M	Niguarda	off peak
51	M	Niguarda	off peak
74	M	Niguarda	off peak
70	M	Niguarda	off peak
82	M	Niguarda	off peak
70	M	Niguarda	off peak
72	M	Niguarda	off peak
48	M	Niguarda	off peak
49	M	Niguarda	off peak
59	M	Niguarda	off peak
50	M	Niguarda	off peak
76	M	Niguarda	off peak
51	F	Niguarda	off peak
46	M	Niguarda	off peak
81	M	Niguarda	off peak
49	M	Niguarda	off peak
52	F	Niguarda	off peak
56	M	Niguarda	off peak
72	M	Niguarda	off peak
47	M	Niguarda	off peak
38	M	Niguarda	off peak
61	F	Niguarda	off peak
70	F	Niguarda	off peak
57	M	Niguarda	off peak
74	M	Niguarda	off peak
58	M	Niguarda	off peak
56	F	Niguarda	off peak
79	F	Niguarda	off peak
75	M	Niguarda	off peak
55	M	Niguarda	off peak
96	F	Niguarda	off peak
80	F	Niguarda	off peak
82	F	Niguarda	off peak
89	F	Niguarda	off peak
73	M	Niguarda	off peak
78	F	Niguarda	off peak
78	F	Niguarda	off peak
35	F	Niguarda	off peak
61	M	Niguarda	off peak
65	M	Niguarda	off peak
51	F	Niguarda	off peak
56	M	Niguarda	off peak
40	M	Niguarda	off peak
51	M	Niguarda	off peak
59	F	Niguarda	off peak
49	M	Niguarda	off peak
54	M	Niguarda	off peak
68	M	Niguarda	off peak
63	F	Niguarda	off peak
57	F	Niguarda	off peak
62	F	Niguarda	off peak
92	F	Niguarda	off peak
74	M	Niguarda	off peak
44	F	Niguarda	off peak
80	F	Niguarda	off peak
67	M	Niguarda	off peak
53	M	Niguarda	off peak
82	M	Niguarda	off peak
36	F	Niguarda	off peak
81	F	Niguarda	off peak
59	M	Niguarda	off peak
59	F	Niguarda	off peak
82	F	Niguarda	off peak
27	M	Niguarda	off peak
73	F	Niguarda	off peak
90	F	Niguarda	off peak
83	F	Niguarda	off peak
77	M	Niguarda	off peak
74	M	Niguarda	off peak
87	M	Niguarda	off peak
62	M	Niguarda	off peak
84	M	Niguarda	off peak
54	F	Niguarda	off peak
61	M	Niguarda	off peak
55	M	Niguarda	off peak
63	M	Niguarda	off peak
40	F	Niguarda	off peak
49	M	Niguarda	off peak
52	M	Niguarda	off peak
56	F	Niguarda	off peak
59	M	Niguarda	off peak
70	M	Niguarda	off peak
80	M	Niguarda	off peak
80	F	Niguarda	off peak
77	F	Niguarda	off peak
64	F	Niguarda	off peak
80	F	Niguarda	off peak
58	M	Niguarda	off peak
80	M	Niguarda	off peak
47	M	Niguarda	off peak
71	F	Niguarda	off peak
84	F	Niguarda	off peak
54	M	Niguarda	off peak
42	M	Niguarda	off peak
49	M	Niguarda	off peak
64	F	Niguarda	off peak
85	M	Niguarda	off peak
42	M	Niguarda	off peak
58	M	Niguarda	off peak
88	F	Niguarda	off peak
80	M	Niguarda	off peak
83	M	Niguarda	off peak
74	M	Niguarda	off peak
76	F	Niguarda	off peak
81	M	Niguarda	off peak
85	F	Niguarda	off peak
79	M	Niguarda	off peak
49	F	Niguarda	off peak
88	F	Niguarda	off peak
89	F	Niguarda	off peak
27	F	Niguarda	off peak
85	F	Niguarda	off peak
51	M	Niguarda	off peak
73	M	Niguarda	off peak
37	M	Niguarda	off peak
46	M	Niguarda	off peak
55	M	Niguarda	off peak
57	M	Niguarda	off peak
81	M	Niguarda	off peak
71	F	Niguarda	off peak
55	M	Niguarda	off peak
52	F	Niguarda	off peak
80	F	Niguarda	off peak
87	M	Niguarda	off peak
66	F	Niguarda	off peak
65	M	Niguarda	off peak
83	M	Niguarda	off peak
61	M	Niguarda	off peak
63	M	Niguarda	off peak
65	F	Niguarda	off peak
63	M	Niguarda	off peak
47	M	Niguarda	off peak
59	M	Niguarda	off peak
41	M	Niguarda	off peak
66	F	Niguarda	off peak
38	M	Niguarda	off peak
73	M	Niguarda	off peak
65	F	Niguarda	off peak
83	M	Niguarda	off peak
37	F	Niguarda	off peak
71	M	Niguarda	off peak
79	M	Niguarda	off peak
55	M	Niguarda	off peak
61	M	Niguarda	off peak
20	M	Niguarda	off peak
25	F	Niguarda	off peak
84	M	Niguarda	off peak
38	F	Niguarda	off peak
37	M	Niguarda	off peak
66	F	Niguarda	off peak
59	M	Niguarda	off peak
74	F	Niguarda	off peak
90	F	Niguarda	off peak
50	F	Niguarda	off peak
80	F	Niguarda	off peak
95	F	Niguarda	off peak
59	M	Niguarda	off peak
86	M	Niguarda	off peak
95	M	Niguarda	off peak
53	M	Niguarda	off peak
66	F	Niguarda	off peak
51	M	Niguarda	off peak
32	M	Niguarda	off peak
56	M	Niguarda	off peak
92	F	Niguarda	off peak
78	F	Niguarda	off peak
45	F	Niguarda	off peak
77	F	Niguarda	off peak
86	M	Niguarda	off peak
81	F	Niguarda	off peak
35	M	Niguarda	off peak
52	M	Niguarda	off peak
88	M	Niguarda	off peak
81	M	Niguarda	off peak
87	M	Niguarda	off peak
53	F	Niguarda	off peak
38	M	Niguarda	off peak
74	M	Niguarda	off peak
54	F	Niguarda	off peak
56	F	Niguarda	off peak
49	M	Niguarda	off peak
89	F	Niguarda	off peak
46	F	Niguarda	off peak
81	M	Niguarda	off peak
85	F	Niguarda	off peak
58	M	Niguarda	off peak
80	F	Niguarda	off peak
58	F	Niguarda	off peak
85	F	Niguarda	off peak
83	F	Niguarda	off peak
50	F	Niguarda	off peak
53	M	Niguarda	off peak
49	M	Niguarda	off peak
92	F	Niguarda	off peak
96	F	Niguarda	off peak
44	F	Niguarda	off peak
35	M	Niguarda	off peak
53	F	Niguarda	off peak
76	M	Niguarda	off peak
44	M	Niguarda	off peak
84	M	Niguarda	off peak
67	M	Niguarda	off peak
87	F	Niguarda	off peak
86	F	Niguarda	off peak
74	F	Niguarda	off peak
75	F	Niguarda	off peak
57	F	Niguarda	off peak
83	F	Niguarda	off peak
95	M	Niguarda	off peak
93	F	Niguarda	off peak
57	F	Niguarda	off peak
76	F	Niguarda	off peak
62	M	Niguarda	off peak
84	F	Niguarda	off peak
29	F	Niguarda	off peak
49	F	Niguarda	off peak
92	M	Niguarda	off peak
75	F	Niguarda	off peak
52	M	Niguarda	off peak
30	M	Niguarda	off peak
31	F	Niguarda	off peak
52	M	Niguarda	off peak
78	M	Niguarda	off peak
72	F	Niguarda	off peak
34	F	Niguarda	off peak
73	M	Niguarda	off peak
63	F	Niguarda	off peak
87	F	Niguarda	off peak
67	F	Niguarda	off peak
88	M	Niguarda	off peak
69	F	Niguarda	off peak
60	F	Niguarda	off peak
49	F	Niguarda	off peak
82	F	Niguarda	off peak
54	M	Niguarda	off peak
78	F	Niguarda	off peak
78	M	Niguarda	off peak
78	F	Niguarda	off peak
44	M	Niguarda	off peak
78	F	Niguarda	off peak
95	F	Niguarda	off peak
60	M	Niguarda	off peak
37	M	Niguarda	off peak
61	F	Niguarda	off peak
89	M	Niguarda	off peak
53	F	Niguarda	off peak
77	F	Niguarda	off peak
84	M	Niguarda	off peak
67	M	Niguarda	off peak
55	F	Niguarda	off peak
54	M	Niguarda	off peak
58	M	Niguarda	off peak
38	F	Niguarda	off peak
49	M	Niguarda	off peak
70	F	Niguarda	off peak
86	M	Niguarda	off peak
81	M	Niguarda	off peak
59	M	Niguarda	off peak
77	F	Niguarda	off peak
21	M	Niguarda	off peak
54	F	Niguarda	off peak
81	M	Niguarda	off peak
72	F	Niguarda	off peak
65	F	Niguarda	off peak
71	F	Niguarda	off peak
19	M	Niguarda	off peak
71	M	Niguarda	off peak
53	M	Niguarda	off peak
74	M	Niguarda	off peak
85	M	Niguarda	off peak
52	M	Niguarda	off peak
90	F	Niguarda	off peak
50	F	Niguarda	off peak
61	M	Niguarda	off peak
72	M	Niguarda	off peak
88	F	Niguarda	off peak
79	M	Niguarda	off peak
74	M	Niguarda	off peak
47	M	Niguarda	off peak
86	F	Niguarda	off peak
50	M	Niguarda	off peak
72	F	Niguarda	off peak
65	M	Niguarda	off peak
51	F	Niguarda	off peak
54	M	Niguarda	off peak
62	M	Niguarda	off peak
46	M	Niguarda	off peak
52	M	Niguarda	off peak
48	F	Niguarda	off peak
46	M	Niguarda	off peak
49	M	Niguarda	off peak
81	M	Niguarda	off peak
54	F	Niguarda	off peak
57	M	Niguarda	off peak
49	F	Niguarda	off peak
91	M	Niguarda	off peak
32	M	Niguarda	off peak
50	M	Niguarda	off peak
52	F	Niguarda	off peak
59	M	Niguarda	off peak
63	F	Niguarda	off peak
45	M	Niguarda	off peak
57	M	Niguarda	off peak
45	F	Niguarda	off peak
62	M	Niguarda	off peak
54	M	Niguarda	off peak
74	M	Niguarda	off peak
59	M	Niguarda	off peak
31	M	Niguarda	off peak
48	M	Niguarda	off peak
38	M	Niguarda	off peak
62	M	Niguarda	off peak
39	M	Niguarda	off peak
46	M	Niguarda	off peak
64	M	Niguarda	off peak
87	F	Niguarda	off peak
53	M	Niguarda	off peak
66	F	Niguarda	off peak
64	F	Niguarda	off peak
76	F	Niguarda	off peak
65	M	Niguarda	off peak
77	M	Niguarda	off peak
49	F	Niguarda	off peak
78	F	Niguarda	off peak
69	M	Niguarda	off peak
74	F	Niguarda	off peak
81	M	Niguarda	off peak
62	M	Niguarda	off peak
40	M	Niguarda	off peak
82	M	Niguarda	off peak
82	M	Niguarda	off peak
45	F	Niguarda	off peak
81	F	Niguarda	off peak
57	M	Niguarda	off peak
67	M	Niguarda	off peak
65	F	Niguarda	off peak
50	F	Niguarda	off peak
89	F	Niguarda	off peak
84	F	Niguarda	off peak
45	M	Niguarda	off peak
52	M	Niguarda	off peak
54	M	Niguarda	off peak
69	F	Niguarda	off peak
56	M	Niguarda	off peak
57	F	Niguarda	off peak
45	F	Niguarda	off peak
44	M	Niguarda	off peak
28	F	Niguarda	off peak
80	F	Niguarda	off peak
81	F	Niguarda	off peak
82	F	Niguarda	off peak
57	M	Niguarda	off peak
88	F	Niguarda	off peak
50	F	Niguarda	off peak
78	M	Niguarda	off peak
57	M	Niguarda	off peak
73	F	Niguarda	off peak
52	M	Niguarda	off peak
49	F	Niguarda	off peak
92	M	Niguarda	off peak
68	M	Niguarda	off peak
85	F	Niguarda	off peak
75	F	Niguarda	off peak
83	F	Niguarda	off peak
76	F	Niguarda	off peak
85	F	Niguarda	off peak
82	M	Niguarda	off peak
92	M	Niguarda	off peak
65	M	Niguarda	off peak
96	F	Niguarda	off peak
82	M	Niguarda	off peak
77	F	Niguarda	off peak
85	F	Niguarda	off peak
90	F	Niguarda	off peak
84	M	Niguarda	off peak
92	F	Niguarda	off peak
76	M	Niguarda	off peak
99	M	Niguarda	off peak
74	M	Niguarda	off peak
94	F	Niguarda	off peak
90	M	Niguarda	off peak
71	M	Niguarda	off peak
33	M	Niguarda	off peak
